# Supplementary material for: Establishing the Prevalence of Osteomalacia in Arab Adolescents Using Biochemical Markers of Bone Health
Source: Nutrients. 2022 Dec 16;14(24):5354. doi: 10.3390/nu14245354 (PMC9784134; doi:10.3390/nu14245354)
Supplement: Supplementary file 1 [file nutrients-14-05354-s001.zip]

Archive with 1 entries (1 files):
- nutrients-2095999-supplementary.pdf
